# Supplementary material for: Essentiality of sterol synthesis genes in the planctomycete bacterium Gemmata obscuriglobus
Source: Nat Commun. 2019 Jul 2;10:2916. doi: 10.1038/s41467-019-10983-7 (PMC6606645; doi:10.1038/s41467-019-10983-7)
Supplement: Supplementary file 7 — Source Data [file 41467_2019_10983_MOESM7_ESM.xlsx]

## Sheet: Sheet1
Fig 1A Raw Data
		Replicas								Average OD600
Terbinafine, μg/ml	Time, Days	0-3-1	0-3-2	0-3-3	0-3-4	0-3-5			Time, Days	0 μg/ml Terbinafine	10 μg/ml Terbinafine	20 μg/ml Terbinafine	50 μg/ml Terbinafine
0	0	0.0241	0.0214	0.0242	0.0222	0.0219			0	0.0228	0.0197	0.0231	0.0247
	1	0.0211	0.0287	0.0299	0.0312	0.0478			1	0.0317	0.0306	0.0288	0.0275
	2	0.0876	0.0612	0.0512	0.0527	0.0732			2	0.0652	0.0378	0.0454	0.0392
	3	0.1998	0.2007	0.2198	0.1798	0.2876			3	0.2175	0.222	0.0842	0.0603
	4	0.259	0.2301	0.2793	0.31	0.3451			4	0.2847	0.2641	0.1312	0.1139
	5	0.4321	0.3976	0.411	0.4003	0.4519			5	0.4186	0.335	0.203	0.1439
	6	0.612	0.5432	0.5932	0.6123	0.6512			6	0.6024	0.5933	0.3888	0.2746
10	0	0.0223	0.021	0.014	0.018	0.0234				STDVA of OD600
	1	0.0311	0.0227	0.0373	0.0352	0.0268			Time, Days	0 μg/ml Terbinafine	10 μg/ml Terbinafine	20 μg/ml Terbinafine	50 μg/ml Terbinafine
	2	0.0355	0.0455	0.0415	0.0399	0.0265			0	0.00130115	0.00379183	0.00772865	0.00463498
	3	0.2472	0.2532	0.1831	0.1992	0.2274			1	0.00979862	0.00598222	0.00404907	0.00412274
	4	0.2987	0.31	0.2343	0.2122	0.2654			2	0.0152808	0.00725203	0.00762037	0.00616093
	5	0.3721	0.3643	0.2865	0.3412	0.3111			3	0.0416417	0.0302931	0.0235058	0.00974951
	6	0.6143	0.6301	0.5412	0.5912	0.5899			4	0.0446068	0.0414949	0.0394018	0.0545582
									5	0.0230477	0.0360444	0.0368264	0.0284336
20	0	0.0252	0.021	0.0222	0.0342	0.0128			6	0.0392457	0.0336363	0.142756	0.060853
	1	0.0276	0.0224	0.0314	0.0299	0.0327
	2	0.0375	0.0578	0.0421	0.0463	0.0433
	3	0.0499	0.1032	0.0734	0.0871	0.1076
	4	0.1075	0.1987	0.1022	0.1154	0.1324
	5	0.2532	0.2199	0.1876	0.1543	0.1998
	6	0.4765	0.5121	0.2432	0.2232	0.4888
50	0	0.023	0.0231	0.033	0.0221	0.0225
	1	0.0312	0.0254	0.0267	0.0321	0.0222
	2	0.0421	0.0476	0.0321	0.0398	0.0345
	3	0.0654	0.0723	0.0632	0.0521	0.0487
	4	0.0894	0.0927	0.1021	0.21	0.0754
	5	0.1743	0.1432	0.1387	0.1632	0.1002
	6	0.3197	0.3004	0.2898	0.2954	0.1676
- Values represent OD600 from 1 mL aliquots from 5 biological replicates of 4 TB concentrations across 6 days
Fig 1B Raw Data
Treatment condition
Day 3			Day 6
0	10	50	0	10	50
302.885	187.774	159.731	300.706	240.724	173.423
308.208	189.294	153.427	327.28	221.411	168.708
295.239	193.608	158.115	348.09	231.576	166.266
309.246	221.486	174.413	257.92	235.182	187.415
303.249	219.134	172.245	257.013	223.692	198.183
288.822	217.572	181.376	243.936	214.027	209.449
248.174	180.478	158.963	312.297	204.113	167.316
249.959	181.16	151.931	295.071	294.511	163.693
257.303	194.213	142.961	302.618	253.637	170.533
220.063	201.364	150.072	297.855		192.892
216.955	222.214	148.646	306.291		181.591
218.198	232.262	142.651	318.225		184.741
- Values represent area under the curve of the lanosterol and parkeol peaks from 3 technical replicates each of the 4 biological replicates corrected to a lanosterol standard curve. On the standard curve, the y-axis is [area of 393/area of 399], x-axis is [concentration of lanosterol/concentration of D6 labeled lanosterol]. We measure the two area values in the samples (ion intensity over the chr…
Fig 1C Raw Data
					Lanosterol treated w/Terbinafine
		treated w/Terbinafine
Terbinafine, μg/ml	days	Replica 1	Replica 2	Replica 3	Replica 1	Replica 2	Replica 3
0	1	0.01	0.01	0.0123	0.0105	0.0154	0.0143
	2	0.1605	0.1623	0.1604	0.1645	0.1545	0.1644
	3	0.2186	0.2161	0.2099	0.2105	0.1694	0.2012
	4	0.2506	0.2638	0.2596	0.2335	0.2676	0.2459
	5	0.3112	0.3076	0.3187	0.3012	0.313	0.3056
	6	0.578	0.5987	0.6022	0.534	0.5982	0.6452
	7	0.6877	0.60234	0.6512	0.6513	0.6235	0.6346
	8	0.7013	0.6845	0.6934	0.6786	0.6987	0.6789
	9	0.71234	0.7523	0.7512	0.7532	0.7134	0.7343
10	1	0.0098	0.0099	0.0154	0.0197	0.0123	0.0187
	2	0.1134	0.1098	0.1145	0.1564	0.1578	0.1609
	3	0.1676	0.1611	0.1414	0.1983	0.2043	0.2113
	4	0.2024	0.2006	0.2216	0.2507	0.2491	0.2226
	5	0.2687	0.2634	0.2612	0.2978	0.2912	0.2901
	6	0.512	0.5003	0.4967	0.5978	0.5789	0.5875
	7	0.6153	0.6423	0.6123	0.6324	0.6432	0.657
	8	0.6523	0.6756	0.687	0.6756	0.6876	0.6587
	9	0.7423	0.7534	0.7976	0.7143	0.7167	0.7254
20	1	0.00876	0.0084	0.0079	0.0092	0.00999	0.0156
	2	0.0933	0.0999	0.1003	0.1665	0.1523	0.1664
	3	0.1234	0.1206	0.1259	0.1485	0.1721	0.1966
	4	0.1467	0.1423	0.1399	0.2237	0.2045	0.2057
	5	0.2431	0.2312	0.2465	0.2832	0.2812	0.2634
	6	0.4001	0.3879	0.3956	0.5897	0.5678	0.5234
	7	0.5978	0.6234	0.6123	0.6453	0.6345	0.61234
	8	0.6756	0.6756	0.6835	0.6955	0.6767	0.6812
	9	0.7465	0.7254	0.7143	0.7343	0.7123	0.7198
50	1	0.0052	0.0051	0.0053	0.0082	0.0078	0.0095
	2	0.0684	0.0589	0.0782	0.092	0.0098	0.0897
	3	0.1081	0.1216	0.1067	0.1234	0.1298	0.1477
	4	0.1245	0.1356	0.1265	0.1958	0.1998	0.2015
	5	0.2192	0.2254	0.221	0.2634	0.2515	0.2645
	6	0.3014	0.3455	0.3002	0.497	0.5613	0.4567
	7	0.3456	0.3654	0.3543	0.6123	0.6342	0.6001
	8	0.4576	0.4598	0.4613	0.6533	0.6512	0.6843
	9	0.6043	0.6213	0.6176	0.7023	0.712	0.7109
only Gemmata treated w/Terbinafine
Time, Days	Terbinafine, μg/ml	Average OD600	STDVA
3 Days	0	0.215	0.007
	10	0.157	0.012
	20	0.123	0.003
	50	0.112	0.006
6 Days	0	0.593	0.043
	10	0.503	0.017
	20	0.395	0.013
	50	0.316	0.01
Gemmata + Lanosterol treated w/Terbinafine
Time, Days	Terbinafine, μg/ml	Average OD600	STDVA
3 Days	0	0.194	0.017
	10	0.205	0.016
	20	0.172	0.011
	50	0.134	0.003
6 Days	0	0.592	0.014
	10	0.588	0.012
	20	0.56	0.017
	50	0.505	0.019
- values represent OD600 readings from 1 mL aliqupts
Fig 3D Raw Data
	Rep 1	Rep 2	Rep 3	Average	StdDev
TB	38.78	27.85	25.8	30.81	6.97792
TB + Lan	1.75	2.49	1.15	1.79667	0.671218
Untreated	0	0	0	0	0
- values represent percentage of cells in single fields across 3 biological replicates that develop a phase-bright inclusion by the end of the time-lapse
